# Supplementary material for: Quantitative in vivo whole genome motility screen reveals novel therapeutic targets to block cancer metastasis
Source: Nat Commun. 2018 Jun 14;9:2343. doi: 10.1038/s41467-018-04743-2 (PMC6002534; doi:10.1038/s41467-018-04743-2)
Supplement: Supplementary file 4 — Supplementary Data 1 [file 41467_2018_4743_MOESM4_ESM.xlsx]

## Sheet: Sheet1
Clone #	sequence reads	shRNA %	Gene ID	C.I.
Clone 1				12.404
GGTAAAGTGCGATAGTTCA	18321	100	Homo sapiens kinesin family member 3B (KIF3B), mRNA, Sequence ID: ref|NM_004798.3|
Clone 2				11.294
GCCTTGTACCGTGAACTGGAA	184231	100	Homo sapiens actin, beta (ACTB), RefSeqGene (LRG_132) on chromosome 7, Sequence ID: ref|NG_007992.1|
Clone 3				11.293
GCCAACAAGAGCAAGAACATT	135256	100	Homo sapiens SRSF protein kinase 1 (SRPK1), transcript variant 2, non-coding RNA, Sequence ID: ref|NR_034069.1|
Clone 4				9.764
GGCCACCCAGATTTACCACAT	23238	96.7041	Homo sapiens transmembrane protein 229B (TMEM229B), transcript variant X4, misc_RNA, Sequence ID: ref|XR_245666.1|
GCATTCTGCTTCTTCAACAAA	418	1.73949	Homo sapiens maternal embryonic leucine zipper kinase (MELK), transcript variant 10, long non-coding RNA, Sequence ID: ref|NR_046337.1|
TGCCTACCTGAGGATGAAGTA	374	1.55639	Homo sapiens dipeptidyl-peptidase 7 (DPP7), transcript variant X1, mRNA , Sequence ID: ref|XM_005266075.1|
Clone 5				8.804
CCTCTAAGTTGGCAACTGAAT	138076	100	Homo sapiens chromosome 14 open reading frame 142 (C14orf142), mRNA, Sequence ID: ref|NM_032490.4|
Clone 6				8.625
TGTAACTATTGCCATATAAAT	3524	80.9557	Homo sapiens processing of precursor 7, ribonuclease P/MRP subunit (S. cerevisiae) (POP7), mRNA , Sequence ID: ref|NM_005837.2|
AGACTGAATGAATTTCACAAT	303	6.96072	Homo sapiens centrosome and spindle pole associated protein 1 (CSPP1), mRNA , Sequence ID: ref|NM_024790.6|
CGGCTGAACAGAATCGTTCAA	221	5.07696	Homo sapiens solute carrier family 25 (mitochondrial carrier; phosphate carrier), member 23 (SLC25A23), transcript variant X2, misc_RNA , Sequence ID: ref|XR_244043.1|
CCACAGGAGGCAGAAGGAAAT	146	3.35401	Homo sapiens transcription elongation factor A (SII)-like 8 (TCEAL8), transcript variant 1, mRNA , Sequence ID: ref|NM_153333.2|
GGCTCCTGAATTATTATGCAA	106	2.4351	Homo sapiens microtubule associated monooxygenase, calponin and LIM domain containing 3 (MICAL3), transcript variant 1, mRNA , Sequence ID: ref|NM_015241.2|
CCATGCCCTGGATAAACTATT	53	1.21755	Homo sapiens cystatin-like 1 testis transcript 1 (CSTL1) pseudogene mRNA, partial sequence, sequence ID: gb|FJ895879.1|
Clone 7				8.256
CCTCTTTATCTCCAACATTGG	176611	30.935	Homo sapiens eukaryotic translation initiation factor 2B, subunit 2 beta, 39kDa (EIF2B2), mRNA , Sequence ID: ref|NM_014239.3|
GGCCTGATGAACTTTGCTGAT	166997	29.251	Homo sapiens family with sequence similarity 92, member A1 pseudogene 2 (FAM92A1P2), non-coding RNA, Sequence ID: ref|NR_003612.2|
CCACGCTGTATCTTCCCTTTC	128258	22.4655	Homo sapiens epididymal sperm binding protein 1 (ELSPBP1), mRNA , Sequence ID: ref|NM_022142.4|
CGACTTCAGATGCTTATTATT	86904	15.222	Homo sapiens kinesin family member 3A (KIF3A), transcript variant X3, mRNA, Sequence ID: ref|XM_006714526.1|
GCCATTGAAGGGATGTGCTAT	9711	1.70097	Homo sapiens enoyl CoA hydratase domain containing 2 (ECHDC2), transcript variant X14, mRNA, Sequence ID: ref|XM_006710749.1|
GGAGTCGCAGTTATTGATAAT	2429	0.425461	Homo sapiens kelch-like family member 4 (KLHL4), transcript variant 2, mRNA , Sequence ID: ref|NM_057162.2|
Clone 8				8.086
CGATATGGCCAGATCGAATAT	58	51.3274	Homo sapiens FRAS1 related extracellular matrix 1 (FREM1), transcript variant X1, mRNA , Sequence ID: ref|XM_005251382.1|
CCCGATATGTTTCCTCCATAT	19	16.8142	Homo sapiens HMG box domain containing 3 (HMGXB3), mRNA , Sequence ID: ref|NM_014983.2|
GCGGCTCCTGGAGATGATCAA	19	16.8142	Homo sapiens ribosomal protein S16 pseudogene 9 (RPS16P9) on chromosome 19, Sequence ID: ref|NG_010193.1|
GCCAAGAACATCAACTTCTAT	17	15.0442	Homo sapiens LY6/PLAUR domain containing 6B (LYPD6B), mRNA , Sequence ID: ref|NM_177964.3|
Clone 9				7.148
GGGCAACTCATCGCCAGAAAT	104	56.8306	Homo sapiens POC1 centriolar protein homolog A (Chlamydomonas) (POC1A), transcript variant X1, mRNA, Sequence ID: ref|XM_005265019.1|
ACTTCTATGGTCATAACGAAT	79	43.1694	Homo sapiens WW domain containing oxidoreductase (WWOX), RefSeqGene on chromosome 16, Sequence ID: ref|NG_011698.1|
Clone 10				6.957
AGCGACAACGTGATGAGAATA	38193	100	Homo sapiens KB-1460A1.5 gene for long non-coding RNA OTTHUMT00000423045.1, lincRNA, Sequence ID: tpe|HG501529.1|
Clone 11				6.179
TCATGAAGTGTGACATTGATA	231	100	Homo sapiens actin, alpha, cardiac muscle 1 (ACTC1), mRNA , Sequence ID: ref|NM_005159.4|
Clone 12				6.174
GGAAGAAGCCTGAGAGAGAAA	26843	60.464	Homo sapiens cerberus 1, cysteine knot superfamily, homolog (Xenopus laevis) (CER1), mRNA, Sequence ID: ref|NM_005454.2|
GGTCGATTTCTATTCTTGAAA	9359	21.0812	Homo sapiens protein phosphatase 1, catalytic subunit, beta isoform (PPP1CB), transcript variant 3, mRNA, Sequence ID: ref|NM_206876.1
GGTGATATGATGAGCCTATTA	8193	18.4548	Homo sapiens LATS, large tumor suppressor, homolog 1 (Drosophila) (LATS1), mRNA , Sequence ID: ref|NM_004690.2|
Clone 13				6.148
GCAGTATTATTGAGCTCTATT	271	93.4483	Homo sapiens calcium-sensing receptor (CASR), transcript variant X2, mRNA, Sequence ID: ref|XM_005247837.1|
GGAAGCAGAAGCCATTGAATT	19	6.55172	Homo sapiens uncharacterized LOC101930442 (LOC101930442), misc_RNA, Sequence ID: ref|XR_249002.1|
Clone 14				5.971
GGACTGAAGCCTATGTAGAAA	131797	100	Homo sapiens nuclear receptor subfamily 2, group F, member 1 (NR2F1), mRNA, Sequence ID: ref|NM_005654.5|
Clone 15				5.932
CCTCTTGTTATTTGCTGTTTA	3640	90.7731	Homo sapiens taste receptor, type 2, member 15 pseudogene (TAS2R15) on chromosome 12, Sequence ID: ref|NG_002788.2|
TGTTCAATCCTCTCTAATGAA	370	9.22693	Homo sapiens Ral GTPase activating protein, alpha subunit 2 (catalytic) (RALGAPA2), mRNA , Sequence ID: ref|NM_020343.3|
Clone 16				5.037
GGACCAATCCTGAGACTTGTT	28	96.5517	Homo sapiens thymidine kinase 2, mitochondrial (TK2), nuclear gene encoding mitochondrial protein, mRNA, Sequence ID: ref|NM_004614.3|
CGGTGTTAACTTATTGCCAAA	1	3.44828	Homo sapiens discs, large homolog 2 (Drosophila) (DLG2), RefSeqGene on chromosome 11, Sequence ID: ref|NG_021375.1|
Clone 17				4.481
GCGCATACTGTCCATTGGAAT	562	100	Homo sapiens KIAA0922 (KIAA0922), transcript variant X3, mRNA, Sequence ID: ref|XM_005262871.2|
Clone 18				4.462
GCCTAATATTTGATTTCGAAT	90712	50.7755	Homo sapiens lipocalin 9 (LCN9), mRNA , Sequence ID: ref|NM_001001676.1|
ACCTGGCATCTCATGGGTTTA	87941	49.2245	Homo sapiens phospholipase A2, group VII (platelet-activating factor acetylhydrolase, plasma) (PLA2G7), transcript variant 2, mRNA , Sequence ID: ref|NM_001168357.1|
Clone 19				4.445
AGCTAAATGCAGCTTTGTTAA	10161	78.7491	Homo sapiens NEL-like 2 (chicken) (NELL2), mRNA, Sequence ID: ref|NM_006159.1|
GGCTATCGAGTCATGTCCAAG	1788	13.8572	Homo sapiens xylulokinase homolog (H. influenzae) (XYLB), mRNA, Sequence ID: ref|NM_005108.2|
GCCCAGCAACTGTGTAAAGAA	954	7.39363	Homo sapiens transcription factor AP-2 gamma (activating enhancer binding protein 2 gamma) (TFAP2C), mRNA, Sequence ID: ref|NM_003222.3|
Clone 20				4.308
AGTCTTTACGTTAGTTGCAAT	3629	30.6607	Homo sapiens neuropeptide FF receptor 2 (NPFFR2), transcript variant 2, mRNA , Sequence ID: ref|NM_053036.1|
TCAAAGTGTTTGTTGCTACAT	1674	14.1433	Homo sapiens SH3 domain binding glutamic acid-rich protein (SH3BGR), transcript variant 1, mRNA, Sequence ID: ref|NM_007341.2|
GCCGTTGAACACATAGGAATG	1270	10.73	Homo sapiens sulfatase modifying factor 1 (SUMF1), mRNA, Sequence ID: ref|NM_182760.2|
GCAACTTATGAGTTCTTGTTA	1194	10.0879	Homo sapiens solute carrier family 25, member 51 (SLC25A51), transcript variant X1, mRNA , Sequence ID: ref|XM_005251629.1|
GCTCCATTCCTCAGACTGGAA	1104	9.32748	Homo sapiens chromosome 1 open reading frame 74 (C1orf74), mRNA, Sequence ID: ref|NM_152485.2|
GCTCCTTACAACAAACAAATA	974	8.22913	Homo sapiens T cell receptor associated transmembrane adaptor 1 (TRAT1), mRNA, Sequence ID: ref|NM_016388.2|
TGCCATCCAGTGTTTAGATGA	722	6.10003	Homo sapiens glucosaminyl (N-acetyl) transferase 1, core 2 pseudogene 5 (GCNT1P5) on chromosome 7, Sequence ID: ref|NG_022567.1|
GCAAATTATGCTGAAAGCTAT	624	5.27205	Homo sapiens growth regulation by estrogen in breast cancer-like (GREB1L), transcript variant X2, mRNA, Sequence ID: ref|XM_005258344.1|
TCCAACTTGTTTATTTGTAAA	510	4.30889	Homo sapiens uncharacterized LOC286083 (LOC286083), non-coding RNA, Sequence ID: ref|NR_033895.1|
CCTGTGCAAGGGATGAATTAA	135	1.14059	Homo sapiens echinoderm microtubule associated protein like 5 (EML5), mRNA, Sequence ID: ref|NM_183387.1|
Clone 21				4.27
CCCATCTAGCCATTGACTCAT	136961	52.8727	Homo sapiens aquaporin 6, kidney specific (AQP6), mRNA, Sequence ID: ref|NM_001652.3|
CCACTTTAGCCCATAGAAATT	118805	45.8638	Homo sapiens genomic DNA; cDNA DKFZp686P0737 (from clone DKFZp686P0737), Sequence ID: emb|AL833536.1|
CATCAGTATGTCCTACGTCAT	3273	1.26352	Homo sapiens neuropeptides B/W receptor 2 (NPBWR2), mRNA, Sequence ID: ref|NM_005286.2|
Clone 22				3.795
CCCTCGTTCGCTGTAATATTA	1932	46.5318	Homo sapiens chromodomain protein, Y-linked, 1 (CDY1), transcript variant 1, mRNA, Sequence ID: ref|NM_170723.1|
ACAGACATGATGATTGCAAAT	996	23.9884	Homo sapiens par-6 partitioning defective 6 homolog beta (C. elegans) (PARD6B), mRNA, Sequence ID: ref|NM_032521.2|
CCAGTATCCACTCTTCCTTAT	900	21.6763	Homo sapiens uncharacterized LOC145783 (LOC145783), long non-coding RNA, Sequence ID: ref|NR_015419.2|
CCAGTCAATTTCCTCCTTCAT	324	7.80347	Homo sapiens sulfotransferase family, cytosolic, 1C, member 2 (SULT1C2), transcript variant 2, mRNA, Sequence ID: ref|NM_176825.2|
Clone 23				3.399
CCAGAAAGTTTCCTAGAAGTT	172417	100	Homo sapiens KDEL (Lys-Asp-Glu-Leu) endoplasmic reticulum protein retention receptor 3 (KDELR3), transcript variant 2, mRNA, Sequence ID: ref|NM_016657.2|
Clone 24				3.296
GCACAGTGTGGAAGAACTCAA	1447	67.4592	Homo sapiens WDR86 antisense RNA 1 (WDR86-AS1), transcript variant 3, long non-coding RNA, Sequence ID: ref|NR_109857.1|
CCATAATTCAGCATCAACGAA	426	19.8601	Homo sapiens zinc finger protein 391 (ZNF391), mRNA, Sequence ID: ref|NM_001076781.1|
GCCCAATATGTAGAGAACATT	272	12.6807	Homo sapiens transmembrane protein 248 (TMEM248), transcript variant X1, mRNA , Sequence ID: ref|XM_005250482.1|
Clone 25				3.157
CGAATTGATGTTGTGAGTGAA	157707	56.4303	Homo sapiens F-box and leucine-rich repeat protein 21 (gene/pseudogene) (FBXL21), mRNA , Sequence ID: ref|NM_012159.4|
TCACTTTCTCTCTTATAAATT	121765	43.5697	Homo sapiens FK506 binding protein 1B, 12.6 kDa (FKBP1B), transcript variant 2, mRNA , Sequence ID: ref|NM_054033.2|
Clone 26				3.049
GCTCGCGTTGATTTGAAAGAA	26908	16.9084	Homo sapiens BRCA1 associated RING domain 1 (BARD1), transcript variant 7, non-coding RNA , Sequence ID: ref|NR_104215.1|
CAACATGCTCTTAATGTTGAT	24551	15.4273	Homo sapiens distal-less homeobox 2 (DLX2), mRNA , Sequence ID: ref|NM_004405.3|
CCTAGCTTCTTCCATTGGAAA	22153	13.9204	Homo sapiens msh homeobox 1 (MSX1), mRNA , Sequence ID: ref|NM_002448.3|
GCTCACCCGGGACTACCTTAC	19412	12.1981	Homo sapiens protein phosphatase 2, regulatory subunit B, gamma (PPP2R2C), transcript variant X4, mRNA , Sequence ID: ref|XM_005247979.2|
GCACTTCACTCTACACTAATT	17358	10.9074	Homo sapiens zinc finger protein 333 (ZNF333), transcript variant X4, mRNA , Sequence ID: ref|XM_005260101.1|
GCCAGCTTCGTCTGTTCTTAA	16395	10.3022	Homo sapiens keratin associated protein 9-3 (KRTAP9-3), mRNA , Sequence ID: ref|NM_031962.2|
GCACACAATGATATGCATATA	12851	8.07528	Homo sapiens cancer susceptibility candidate 5 (CASC5), transcript variant 2, mRNA , Sequence ID: ref|NM_144508.4|
CGTCTTTCTAGCCTGGATTAA	2378	1.49428	Homo sapiens interleukin 19 (IL19), transcript variant 2, mRNA, Sequence ID: ref|NM_013371.3|
GCCTATTGATTTGATTGTCTT	2168	1.36232	Homo sapiens mRNA for NICE-1 protein, Sequence ID: emb|AJ243662.1|
ACCTGTTCAGTGGAATGAATT	1911	1.20083	Homo sapiens CDC42 small effector 2 (CDC42SE2), transcript variant 2, mRNA, Sequence ID: ref|NM_001038702.1|
GCACTGGAACAACAGATAAAT	1733	1.08898	Homo sapiens syntaxin 6 (STX6), transcript variant 1, mRNA , Sequence ID: ref|NM_005819.5|
CCAGCCAGTTCTAGCTCTCTA	1707	1.07264	Homo sapiens potassium large conductance calcium-activated channel, subfamily M, beta member 1 (KCNMB1), mRNA , Sequence ID: ref|NM_004137.3|
CGAATCAATGGGAAGTATTAT	1531	0.962046	Homo sapiens mannosidase, endo-alpha (MANEA), mRNA , Sequence ID: ref|NM_024641.3|
GCCTGCCCTTCCGGAAGGATT	1154	0.725148	Homo sapiens tuberous sclerosis 2 (TSC2), transcript variant X6, mRNA , Sequence ID: ref|XM_005255532.2|
CGCATGGTTTGGTTAATGAAA	1087	0.683046	Homo sapiens heat shock 22kDa protein 8 (HSPB8), mRNA , Sequence ID: ref|NM_014365.2|Length
GCCTTGTTATTCAATCCTAAT	1029	0.6466	Homo sapiens biogenesis of lysosomal organelles complex-1, subunit 4, cappuccino (BLOC1S4), mRNA, Sequence ID: ref|NM_018366.2|
GGCAGTGTGAATTAGAAAGAT	824	0.517783	Homo sapiens dystrobrevin binding protein 1 (DTNBP1), transcript variant 6, mRNA , Sequence ID: ref|NM_001271669.1|
ACACACATATTTGCAATCAAA	676	0.424783	Homo sapiens recombination activating gene 1 (RAG1), mRNA , Sequence ID: ref|NM_000448.2|
TCCGAATTGTTTATAACCAAA	576	0.361945	Homo sapiens taste receptor, type 2, member 40 (TAS2R40), mRNA , Sequence ID: ref|NM_176882.1|
GGCATCTGGATTCAGCTCATA	545	0.342466	Homo sapiens egf-like module containing, mucin-like, hormone receptor-like 4 pseudogene (EMR4P), non-coding RNA , Sequence ID: ref|NR_024075.1|
GCAGAGTCCCTCACTTCACAA	539	0.338695	Homo sapiens Ts translation elongation factor, mitochondrial (TSFM), transcript variant 1, mRNA , Sequence ID: ref|NM_001172696.1|
GAACATGAGTGGCTACATTAA	504	0.316702	Homo sapiens coiled-coil domain containing 37 (CCDC37), transcript variant X4, mRNA , Sequence ID: ref|XM_006713618.1|
CCAGAGCCTTGCTCAGTTATA	440	0.276486	Homo sapiens solute carrier family 25, member 34 (SLC25A34), transcript variant X1, mRNA , Sequence ID: ref|XM_005245856.2|
CCAGTGTGACTTCATTAGATA	402	0.252608	Homo sapiens antizyme inhibitor 1 (AZIN1), transcript variant X3, mRNA , Sequence ID: ref|XM_005250969.1|
AGAGAGGAAATGAAGCTCAAA	308	0.19354	Homo sapiens chromosome 2 open reading frame 74 (C2orf74), transcript variant X2, mRNA , Sequence ID: ref|XM_005264288.2|
Clone 27				2.99
CCATATTTATTTAGATGCTAT	13	100	Homo sapiens amyloid beta (A4) precursor protein-binding, family A, member 2 (APBA2), transcript variant 2, mRNA, Sequence ID: ref|NM_001130414.1|
Clone 28				2.737
CCGCATTGACTTCATAACCAA	412631	63.3311	Homo sapiens long intergenic non-protein coding RNA 893 (LINC00893), long non-coding RNA, Sequence ID: ref|NR_027455.3|
GGAAGCCTTTACTAAAGTAAA	238915	36.6689	Homo sapiens centrosomal protein 350kDa (CEP350), transcript variant X10, mRNA , Sequence ID: ref|XM_006711671.1|
Clone 29				2.65
GGCCATTTCATCAGATATGTA	50806	42.8989	Homo sapiens ADP-ribosylation factor GTPase activating protein 3 (ARFGAP3), transcript variant 2, mRNA, Sequence ID: ref|NM_001142293.1|
GGGATTTATACCCTCAATCTT	50084	42.2892	Homo sapiens mitogen-activated protein kinase kinase kinase kinase 3 (MAP4K3), transcript variant 2, mRNA, Sequence ID: ref|NM_001270425.1|
GCACTAAAGGTGGCAGAGAAT	17542	14.8119	Homo sapiens microtubule associated monooxygenase, calponin and LIM domain containing 1 (MICAL1), transcript variant 2, mRNA, Sequence ID: ref|NM_001159291.1|
Clone 30				2.044
CCTATGTATTTGAAGGGAAAT	57167	59.4443	Homo sapiens leucine-rich repeats and immunoglobulin-like domains 3 (LRIG3), transcript variant 1, mRNA, Sequence ID: ref|NM_001136051.2|
GCTTAGTGAGGAGATCGAGAA	21227	22.0726	Homo sapiens TRIO and F-actin binding protein (TRIOBP), transcript variant 6, mRNA , Sequence ID: ref|NM_001039141.2|
CCTCAGAAATTTCTGAGTAAT	17775	18.4831	Homo sapiens microcephalin 1 (MCPH1), transcript variant 3, mRNA , Sequence ID: ref|NM_001172575.1|
Clone 31				1.86
GCCTATGTACTATATATGAAA	85718	78.7263	Homo sapiens ubiquitin specific peptidase 8 (USP8), transcript variant 3, mRNA,Sequence ID: ref|NM_001128611.1|
GGATATATTTGCACTTATGTA	23163	21.2737	Homo sapiens forkhead box F2 (FOXF2), mRNA, Sequence ID: ref|NM_001452.1|
Clone 32				1.5
CCTGCCCTTCACATCGAAGAT	2682	20.6324	Homo sapiens guanine nucleotide binding protein (G protein), gamma 11 (GNG11), mRNA ,Sequence ID: ref|NM_004126.3|
CCAGATACCTGTGTCATTCAA	2368	18.2168	Homo sapiens zinc finger protein 793 (ZNF793), transcript variant X5, mRNA, Sequence ID: ref|XM_005258930.1|
CCACAGTGGCCCTGGAATGAT	2244	17.2629	Homo sapiens uncharacterized LOC100505902 (LOC100505902), transcript variant X1, misc_RNA, Sequence ID: ref|XR_108533.2|
AGACTTGATATTCAACTCTGA	2013	15.4858	Homo sapiens tumor necrosis factor (ligand) superfamily, member 18 (TNFSF18), mRNA , Sequence ID: ref|NM_005092.3|
CCTCCTTGTTGCCAAATAATT	1879	14.455	Homo sapiens proline rich Gla (G-carboxyglutamic acid) 3 (transmembrane) (PRRG3), transcript variant 2, non-coding RNA , Sequence ID: ref|NR_033262.1|
CCATCTGAGGTCATCTGATTA	762	5.86199	Homo sapiens RIO kinase 1 (RIOK1), transcript variant 2, mRNA, Sequence ID: ref|NM_153005.1|
CCGTAATTTGGCATTTGTTTA	311	2.39249	Homo sapiens junctional adhesion molecule 3 (JAM3), transcript variant 2, mRNA , Sequence ID: ref|NM_001205329.1|
GCTGTTATCCTAACTGATTTA	219	1.68474	Homo sapiens serine/arginine-rich splicing factor 10-like (LOC100996657), transcript variant X4, mRNA, Sequence ID: ref|XM_003960014.2|
CCGGCAGACATTCTGAGAGAA	185	1.42319	Homo sapiens GATA zinc finger domain containing 2A (GATAD2A), transcript variant X9, mRNA, Sequence ID: ref|XM_005259962.1|
CGTATGACATTGACAGTCATT	102	0.784676	Homo sapiens synaptotagmin X (SYT10), mRNA, Sequence ID: ref|NM_198992.3|
GGTCATCCTAAAGTATGTGAA	76	0.58466	Homo sapiens signal transducing adaptor molecule (SH3 domain and ITAM motif) 1 (STAM), transcript variant X2, mRNA, Sequence ID: ref|XM_005276860.1|
TGGTACTACCTTTGAGGATAT	65	0.500038	Homo sapiens regulatory factor X, 3 (influences HLA class II expression) (RFX3), transcript variant 2, mRNA, Sequence ID: ref|NM_134428.1|
CCAAGATTACAGAATCTATAT	48	0.369259	Homo sapiens multiple EGF-like-domains 11 (MEGF11), mRNA, Sequence ID: ref|NM_032445.2|
CCAATGTCTATCCAGACATAA	45	0.34618	Homo sapiens chimerin 2 (CHN2), transcript variant X6, mRNA, Sequence ID: ref|XM_005249602.1|
Clone 33				1.262
CCGCACAGAATTGGGATTTAC	1184	100	Homo sapiens protein disulfide isomerase family A, member 5 (PDIA5), transcript variant 2, non-coding RNA , Sequence ID: ref|NR_028444.1|
Clone 34				1.213
GAGCTCAGTGCCTTTGTAGAA	10728	89.9849	Homo sapiens cytochrome P450, family 4, subfamily F, polypeptide 11 (CYP4F11), transcript variant 2, mRNA , Sequence ID: ref|NM_001128932.1|
GGATGTCAATCCTAAACAGAT	847	7.10451	Homo sapiens ST3 beta-galactoside alpha-2,3-sialyltransferase 4 (ST3GAL4), transcript variant 4, mRNA , Sequence ID: ref|NM_001254759.1|
AGTCACACAGTTCTGTGTATA	347	2.91059	Homo sapiens melanoma antigen family A, 1 (directs expression of antigen MZ2-E) (MAGEA1), mRNA , Sequence ID: ref|NM_004988.4|
Clone 35				0.875
CCTCTTGCAGTATTCCCATAC	121867	100	Homo sapiens myocyte enhancer factor 2D (MEF2D), transcript variant X7, mRNA , Sequence ID: ref|XM_006711334.1|
Clone 36				0.732
GGCCATTCTCTCTCACATTAG	1854	100	Homo sapiens uncharacterized LOC100506851 (LOC100506851), misc_RNA , Sequence ID: ref|XR_171587.2|
Clone 37				0.492
GCAGTGCTTGTATTGGTTTAA	6	100	Homo sapiens phosphoribosyl pyrophosphate synthetase 2 (PRPS2), transcript variant 1, mRNA , Sequence ID: ref|NM_001039091.2|
Clone 38				0.452
CCGCTATGTCTTGGTCATTTA	55054	27.8157	Homo sapiens N-deacetylase/N-sulfotransferase (heparan glucosaminyl) 2 (NDST2), mRNA, Sequence ID: ref|NM_003635.2|
CCCATTGCTATGAAGATGTTA	18565	9.37986	Homo sapiens dynein, axonemal, heavy chain 7 (DNAH7), mRNA, Sequence ID: ref|NM_018897.2|
CCACAGCTATGGAGAAATCAA	16056	8.1122	Homo sapiens POM121 transmembrane nucleoporin (POM121), transcript variant 1, mRNA , Sequence ID: ref|NM_001257190.2|
CCACCGCACACCAGAGCTAAA	14600	7.37657	Homo sapiens F-box protein 41 (FBXO41), mRNA, Sequence ID: ref|NM_001080410.1|
AAGGCCAAAGCCAGGACTTAT	13441	6.79099	Homo sapiens discs, large (Drosophila) homolog-associated protein 3 (DLGAP3), mRNA, Sequence ID: ref|NM_001080418.1|
GGACGACACTTCAATTATTTA	13360	6.75007	Homo sapiens PAP associated domain containing 5 (PAPD5), transcript variant 1, mRNA, Sequence ID: ref|NM_001040284.1|
CCTGGAGCAAGCTTGTAAATA	12012	6.069	Homo sapiens exocyst complex component 6 (EXOC6), transcript variant 1, mRNA, Sequence ID: ref|NM_019053.3|
CGCCAGGATTTAGAGGCAAAT	10713	5.41268	Homo sapiens chromosome 10 open reading frame 12 (C10orf12), mRNA, Sequence ID: ref|NM_015652.2|
GGCCACTCTGTCCAGGTAGAC	9018	4.55629	Homo sapiens carbonic anhydrase VII (CA7), transcript variant 1, mRNA, Sequence ID: ref|NM_005182.2|
CCAGTGCTTCCTCAAGTAAAT	7281	3.67868	Homo sapiens family with sequence similarity 126, member B (FAM126B), mRNA, Sequence ID: ref|NM_173822.2|
GCAGACAAGATCCAAAGTGAG	5197	2.62576	Homo sapiens zinc finger protein 234 (ZNF234), mRNA, Sequence ID: ref|NM_006630.1|
CCTAATTTCCTCGTATATAAT	5177	2.61565	Homo sapiens establishment of cohesion 1 homolog 2 (S. cerevisiae) (ESCO2), mRNA, Sequence ID: ref|NM_001017420.2|
GCACTAGGATTCCCTCTAGAA	3084	1.55817	Homo sapiens citrate synthase, mitochondrial-like (LOC648934) pseudogene on chromosome 6 , Sequence ID: ref|NG_028810.1|
CGATCCTATGTTCAATCTAAA	2847	1.43843	Homo sapiens Dicer1, Dcr-1 homolog (Drosophila) (DICER1), transcript variant 1, mRNA, Sequence ID: ref|NM_177438.1|
GGCAATTAGAGTGACCCTAAA	2569	1.29797	Homo sapiens ARV1 homolog (S. cerevisiae) (ARV1), mRNA, Sequence ID: ref|NM_022786.1|
CCAGCAACAATGTGACCGATA	2159	1.09082	Homo sapiens dipeptidyl-peptidase 7 (DPP7), mRNA, Sequence ID: ref|NM_013379.2|Sequence ID: ref|NM_013379.2|
GGCAACGATGTCAAATGTAAT	1713	0.865484	Homo sapiens potassium channel, subfamily K, member 5 (KCNK5), mRNA, Sequence ID: ref|NM_003740.3|
GCTAATGAGCTGCCACATAAA	1404	0.709363	Homo sapiens runt-related transcription factor 1 (RUNX1), RefSeqGene (LRG_482) on chromosome 21 , Sequence ID: ref|NG_011402.2|
TCCCTTCCTCAAGTATTCTTA	1167	0.58962	Homo sapiens transmembrane protein 99 (TMEM99), mRNA, Sequence ID: ref|NM_145274.2|
GCTAGTTATGTGAAAGGCAAA	874	0.441584	Homo sapiens estrogen receptor 1 (ESR1), mRNA, Sequence ID: ref|NM_000125.2|
CCAGTGATCTTCATATTAGAT	836	0.422384	Homo sapiens origin recognition complex, subunit 4-like (yeast) (ORC4L), transcript variant 1, mRNA, Sequence ID: ref|NM_181741.1|
AGCACCCATGTTCCTGCTAAT	797	0.40268	Homo sapiens G protein-coupled receptor 12 (GPR12), mRNA, Sequence ID: ref|NM_005288.1|
Clone 39				0.448
GCCCAGAAGATGCTCAAGAAC	728	47.5196	Homo sapiens tumor necrosis factor, alpha-induced protein 8-like 1 (TNFAIP8L1), transcript variant 2, mRNA , Sequence ID: ref|NM_152362.2|
GGAGCTGATAATGAACTTTAT	325	21.2141	Homo sapiens fms-related tyrosine kinase 3 (FLT3), mRNA , Sequence ID: ref|NM_004119.2|
CCTGTATATGCGTGCATATAC	201	13.1201	Homo sapiens protein arginine methyltransferase 8 (PRMT8), transcript variant 2, mRNA , Sequence ID: ref|NM_001256536.1|
GGCCATCCTGCCTTATTACAT	71	4.63446	Homo sapiens potassium voltage-gated channel, Shal-related subfamily, member 2 (KCND2), mRNA , Sequence ID: ref|NM_012281.2|
CCTTCCTAGCTTCCCTGCAAT	57	3.72063	Homo sapiens antioxidant 1 copper chaperone (ATOX1), mRNA, Sequence ID: ref|NM_004045.3|
CCTTAATCTGTGGTTACTAAT	55	3.59008	Homo sapiens EPM2A (laforin) interacting protein 1 (EPM2AIP1), mRNA, Sequence ID: ref|NM_014805.3|
GCGCCATTTAAGGCAATCAAA	38	2.48042	Homo sapiens uncharacterized LOC284801 (LOC284801), non-coding RNA, Sequence ID: ref|NR_040095.1|
GGAGCATATGGTGGTTTATAA	33	2.15405	Homo sapiens neurofibromin 2 (merlin) (NF2), transcript variant 9, mRNA, Sequence ID: ref|NM_181833.2|
CCAACAACATACTAAATCCAA	24	1.56658	Homo sapiens semenogelin II (SEMG2), mRNA, Sequence ID: ref|NM_003008.2|
Clone 40				0.405
AGGAATATCATGGGACCAAAT	50	100	Homo sapiens v-yes-1 Yamaguchi sarcoma viral oncogene homolog 1 (YES1), transcript variant X1, mRNA , Sequence ID: ref|XM_005258139.1
Clone 41				0.323
GGTCCTCATCAGCATCTATAT	6099	74.7793	Homo sapiens ATPase type 13A4 (ATP13A4), transcript variant X3, misc_RNA, Sequence ID: ref|XR_241513.1|
GGTTATATTCGGGCTGTAAAT	2057	25.2207	Homo sapiens glutamate receptor, metabotropic 8 (GRM8), transcript variant 2, mRNA, Sequence ID: ref|NM_001127323.1|
Clone 42				0.201
GCCTTATCTCTCACTGAGAAA	22233	25.6315	Homo sapiens leucine rich repeat containing 37B pseudogene (LOC100420850) on chromosome 17, Sequence ID: ref|NG_026170.1|
GGAGATACTCAGGGAAGCAAA	21829	25.1657	Homo sapiens transmembrane protease, serine 13 (TMPRSS13), transcript variant 2, mRNA , Sequence ID: ref|NM_001206789.1|
CCTCCACACCTGGTCTGGGAA	20497	23.6301	Homo sapiens leukocyte immunoglobulin-like receptor subfamily B member 4-like (LOC101929809), transcript variant X15, misc_RNA , Sequence ID: ref|XR_253907.1|
CCAGGCCTTTAGAGAGGACAT	4605	5.30891	PREDICTED: Homo sapiens uncharacterized FLJ44790 (FLJ44790), misc_RNA ,Sequence ID: ref|XR_109635.1|
ACTGGGTCATTTCTTGCCAAT	4552	5.24781	Homo sapiens MORN repeat containing 3 (MORN3), mRNA , Sequence ID: ref|NM_173855.4|
CCAGTTATTGTGGAGTCATTA	3994	4.60451	Homo sapiens resistance to inhibitors of cholinesterase 8 homolog B (C. elegans) (RIC8B), mRNA , Sequence ID: ref|NM_018157.2|
CCAGTCACTGAATTATACAAA	2801	3.22915	Homo sapiens adenylate kinase 4 pseudogene 5 (AK4P5) on chromosome 6, Sequence ID: ref|NG_027847.1|
CCGAATCCGCATGACTCATAA	2687	3.09773	Homo sapiens histone deacetylase 1 (HDAC1), mRNA , Sequence ID: ref|NM_004964.2|
CCAGGCACTTTGTTTATACAA	2446	2.81989	Homo sapiens serpin peptidase inhibitor, clade B (ovalbumin), member 8 (SERPINB8), transcript variant 3, mRNA , Sequence ID: ref|NM_001031848.1|
GGGCACACAGTGATCATATTA	1097	1.26468	Homo sapiens four and a half LIM domains 1 (FHL1), transcript variant 1, mRNA , Sequence ID: ref|NM_001159702.2|
Clone 43				-0.25
GCATATCTCAAGGACCCTAAA	1425	34.6715	Homo sapiens mitochondrial ribosomal protein S18C (MRPS18C), mRNA,Sequence ID: ref|NM_016067.2|
CCAGGTCCCGCGGCAGAAATA	512	12.4574	Homo sapiens dihydropyrimidinase-like 3 (DPYSL3), transcript variant 1, mRNA,Sequence ID: ref|NM_001197294.1|
GCAGAATAAGTGGCTGAATAT	338	8.22384	Homo sapiens coiled-coil domain containing 34 (CCDC34), transcript variant 1, mRNA,Sequence ID: ref|NM_030771.1|
CCACTGAAGAACATCCAGAAA	282	6.86131	Homo sapiens syntaxin 18 pseudogene 1 (STX18P1) on chromosome 17 , Sequence ID: ref|NG_026236.1|
CGAGTGTCCCTTTGGTTATAT	248	6.03406	Homo sapiens fibrillin 1 (FBN1), mRNA,Sequence ID: ref|NM_000138.4|
GGACCTGCTGGATTATCTGAA	205	4.98783	Homo sapiens KIAA1984 (KIAA1984), mRNA, Sequence ID: ref|NM_001039374.4
GGCGCCTATCAGTACACAATA	196	4.76886	Homo sapiens nucleoporin 210kDa (NUP210), mRNA, Sequence ID: ref|NM_024923.3|
TATGTTCGGTGCATGTTATAA	122	2.96837	Homo sapiens HERV-H LTR-associating 3 (HHLA3), transcript variant 3, mRNA, Sequence ID: ref|NM_001036646.1|
GGGATTAATTGATCAAATGAT	118	2.87105	Homo sapiens diaphanous-related formin 1 (DIAPH1), transcript variant 2, mRNA, Sequence ID: ref|NM_001079812.2|
GGCGAGGATTATAAATGAAAT	97	2.3601	Homo sapiens dickkopf WNT signaling pathway inhibitor 3 (DKK3), transcript variant 3, mRNA, Sequence ID: ref|NM_001018057.1|
CCGGAGAATATCATGCTTAAT	96	2.33577	Homo sapiens ribosomal protein S6 kinase, 70kDa, polypeptide 1 (RPS6KB1), transcript variant 1, mRNA, Sequence ID: ref|NM_001272060.1|
GGGTAACCTGCTCAAGTTCAA	84	2.0438	Homo sapiens protein phosphatase 1, regulatory subunit 37 (PPP1R37), mRNA, Sequence ID: ref|NM_019121.1|
CCTCAGTGGGCCTAGAAGTAT	79	1.92214	Homo sapiens acidic (leucine-rich) nuclear phosphoprotein 32 family, member D (ANP32D), mRNA, Sequence ID: ref|NM_012404.2|
CCTCACAATGACCACAATCAA	78	1.89781	Homo sapiens gamma-aminobutyric acid (GABA) A receptor, beta 2 (GABRB2), transcript variant 1, mRNA, Sequence ID: ref|NM_021911.2|
CCAGTAGAGCCTTTGGAGATT	44	1.07056	Homo sapiens transmembrane and coiled-coil domains 6 (TMCO6), mRNA, Sequence ID: ref|NM_018502.3|
GGAGATTCAGTGAAACTAGAA	41	0.997567	Homo sapiens myotilin (MYOT), transcript variant 2, mRNA,Sequence ID: ref|NM_001135940.1|
GCACTAGGCAGGTAATAATAA	40	0.973236	Homo sapiens discoidin domain receptor tyrosine kinase 1 (DDR1), transcript variant 6, mRNA, Sequence ID: ref|NM_001202523.1|
GGCACTACGAGCAACGAATAA	38	0.924574	Homo sapiens ubiquitin specific peptidase 13 (isopeptidase T-3) (USP13), mRNA, Sequence ID: ref|NM_003940.2|
CATGCTGATATCTCTTCTAAA	36	0.875912	Homo sapiens ubiquitin-like modifier activating enzyme 3 (UBA3), transcript variant 2, mRNA, Sequence ID: ref|NM_198195.1|
CCAAGAGAGATTGATGGGTTA	31	0.754258	Homo sapiens major histocompatibility complex, class I, G (HLA-G), mRNA, Sequence ID: ref|NM_002127.5|
Clone 44				-0.257
AGACGGTATGTCCTGACATAA	134	100	Homo sapiens sodium channel, voltage-gated, type IV, beta subunit (SCN4B), transcript variant 4, non-coding RNA , Sequence ID: ref|NR_024527.1
Clone 45				-0.945
GCCTCTCATATTTCCCTAATA	443	66.6165	Homo sapiens BRICK1, SCAR/WAVE actin-nucleating complex subunit (BRK1), mRNA, Sequence ID: ref|NM_018462.4|
CCCTGGTAAATGGGAATAATA	222	33.3835	Homo sapiens adaptor-related protein complex 1, gamma 1 subunit (AP1G1), transcript variant 1, mRNA, Sequence ID: ref|NM_001030007.1|
Clone 46				-1.505
GGTTTATCTTCATTCATTAAA	620	100	Homo sapiens vestigial like 3 (Drosophila) (VGLL3), mRNA , Sequence ID: ref|NM_016206.2|
Clone 47				-1.754
CCTCTTTATGGCACTCTGAAT	79645	42.8109	Homo sapiens membrane-bound transcription factor peptidase, site 1 (MBTPS1), mRNA, Sequence ID: ref|NM_003791.2|
TGGCAATGACTTATATTCAAA	77314	41.558	Homo sapiens coronin, actin binding protein, 1C (CORO1C), transcript variant 1, mRNA, Sequence ID: ref|NM_001105237.2|
CCAGCGACAGCGTGCAGAGAA	23600	12.6855	Homo sapiens selenoprotein O (SELO), mRNA, Sequence ID: ref|NM_031454.1|
GCCCTTATTTCTCTTCATTAT	5480	2.94562	Homo sapiens son of sevenless homolog 2 (Drosophila) (SOS2), transcript variant X3, mRNA, Sequence ID: ref|XM_005268021.1|
Clone 48				-2.704
GCAGCTTTGATTTAAAGTAAT	15238	96.6449	Homo sapiens H2A histone family, member V (H2AFV), transcript variant 2, mRNA , Sequence ID: ref|NM_138635.3|
CCTCACTTCATTCACTGTAAA	315	1.99784	Homo sapiens microtubule associated monooxygenase, calponin and LIM domain containing 2 (MICAL2), mRNA , Sequence ID: ref|NM_014632.2|
GGCATTTGTCTCACATTAAAT	214	1.35727	Homo sapiens GPRIN family member 3 (GPRIN3), mRNA , Sequence ID: ref|NM_198281.2|
Clone 49				-2.725
CCACTTAAATTCAGGAGTTAT	22247	92.9165	Homo sapiens NEL-like 2 (chicken) (NELL2), transcript variant 5, mRNA , Sequence ID: ref|NM_001145110.1|
CCAGTCCCAGTTTCTCTTATT	889	3.71299	Homo sapiens glycophorin A (MNS blood group) (GYPA), mRNA , Sequence ID: ref|NM_002099.6|
GGCGATTAGATACTGAAGAAT	304	1.26968	Homo sapiens choline kinase alpha (CHKA), transcript variant 2, mRNA , Sequence ID: ref|NM_212469.1|
CGTCTCATAGATTTAAACAAT	262	1.09427	Homo sapiens von Willebrand factor A domain containing 9 (VWA9), transcript variant 5, mRNA , Sequence ID: ref|NM_001207059.1
TGTTTGTATTGCTTTACCATT	241	1.00656	Homo sapiens signal-induced proliferation-associated 1 like 2 (SIPA1L2), mRNA , Sequence ID: ref|NM_020808.3|
Clone 50				-3.766
GCATCTATACTGACAAGTTAA	107062	57.433	Homo sapiens short chain dehydrogenase/reductase family 9C, member 7 (SDR9C7), mRNA, Sequence ID: ref|NM_148897.2|
CCACAGTCCAAGGATCTTATA	36711	19.6935	Homo sapiens protein kinase, cGMP-dependent, type I (PRKG1), transcript variant 2, mRNA, Sequence ID: ref|NM_006258.3|
GCTGAGAAAGTACAGGAATTA	26166	14.0367	Homo sapiens neuroblastoma breakpoint family, member 3 (NBPF3), transcript variant 4, non-coding RNA, Sequence ID: ref|NR_046176.2|
CCTAGAAACTTTCTTAGCAAA	15880	8.51876	Homo sapiens unc-13 homolog D (C. elegans) (UNC13D), mRNA, Sequence ID: ref|NM_199242.2|
ACCGCCCGCTGGTTCTCAATT	593	0.318113	Homo sapiens deiodinase, iodothyronine, type III (DIO3), mRNA, Sequence ID: ref|NM_001362.3|
